# Supplementary material for: High-Efficiency Utilization of Waste Tobacco Stems to Synthesize Novel Biomass-Based Carbon Dots for Precise Detection of Tetracycline Antibiotic Residues
Source: Nanomaterials (Basel). 2022 Sep 18;12(18):3241. doi: 10.3390/nano12183241 (PMC9503805; doi:10.3390/nano12183241)
Supplement: Supplementary file 1 [file nanomaterials-12-03241-s001.zip]

Archive with 1 entries (1 files):
- nanomaterials-1900357-supplementary.pdf
